# Supplementary material for: Phage-encoded factor stimulates DNA degradation by the Hna anti-phage defense system
Source: Nat Commun. 2026 May 18;17:6544. doi: 10.1038/s41467-026-73157-2 (PMC13381803; doi:10.1038/s41467-026-73157-2)
Supplement: Supplementary file 4 — Source Data [file 41467_2026_73157_MOESM4_ESM.xlsx]

## Sheet: Fig. 1F-I
	Fig. 1F						Fig. 1G												Fig. 1H														Fig. 1I
								Initial length of 3' overhang (nt)											0 mM ATP							1 mM ATP
	Substrate	Exp. 1	Exp. 2	Exp. 3	Average		Nucleotides removed	1	2	3	4	5	6	7	8	9	10		Time (min)	Exp. 1	Exp. 2	Exp. 3	Average	STDEV		Time (min)	Exp. 1	Exp. 2	Exp. 3	Average	STDEV		[ATP] (mM)	Avg. kobs (min-1)
	ssDNA	4.7	4.8	4.8	4.76667		0	72	50	44	15	0	0	0	0	35	0		1	0	0	0	0	0		1	0	0	0	0	0		0	0.008
	dsDNA	0	0	0	0		1	28	33	47	61	13	36	0	0	46	0		3	0.5	0.7	0.5	0.566667	0.11547		3	0	0	0	0	0		0.1	0.006
	Forked DNA	1	1.2	1.2	1.13333		2	0	17	6	6	20	38	32	10	14	0		5	0.6	1	0.6	0.733333	0.23094		5	0	0	0	0	0		0.5	0.0022
	3' overhang	1.9	2.3	2	2.06667		3	0	0	3	10	25	7	35	21	5	8		7	0.7	1	0.8	0.833333	0.152753		10	0	0	0	0	0		1	0.0019
	5' overhang	0	0	0	0		4	0	0	0	9	30	4	5	31	0	9		10	0.9	1.3	1	1.06667	0.208167		15	0	0	0.2	0.0666667	0.11547		5	4.9e-05
	ssRNA	0	0	0	0		5	0	0	0	0	11	4	1	8	0	2		15	1.3	1.7	1.6	1.53333	0.208167		20	0	0.6	0.5	0.366667	0.321455		10	0
	ssDNA (dHna)	0	0	0	0		6	0	0	0	0	0	11	10	3	0	1		20	1.6	1.8	1.8	1.73333	0.11547		30	0	0.6	0.7	0.433333	0.378594
							7	0	0	0	0	0	0	17	16	0	18		30	1.5	2.5	2.1	2.03333	0.503322		60	0.9	0.9	0.8	0.866667	0.057735
							8	0	0	0	0	0	0	0	12	0	26		60	3.2	3.5	2.8	3.16667	0.351188		90	1.3	1.3	1.1	1.23333	0.11547
							9	0	0	0	0	0	0	0	0	0	29		90	4.2	4.7	3.7	4.2	0.5		120	1.6	1.8	1.8	1.73333	0.11547
							10	0	0	0	0	0	0	0	0	0	6		120	4.6	5.1	4.5	4.73333	0.321455		210	2.6	2.2	2.9	2.56667	0.351188
																			150	5	5.8	5	5.26667	0.46188		240	3.2	2.9	3.4	3.16667	0.251661
																			210	6.2	7.2	5.8	6.4	0.72111
																			240	6.5	7.3	6.4	6.73333	0.493288		5 mM ATP
																										Time (min)	Exp. 1	Exp. 2	Exp. 3	Average	STDEV
																			0.1 mM ATP							1	0	0	0	0	0
																			Time (min)	Exp. 1	Exp. 2	Exp. 3	Average	STDEV		3	0	0	0	0	0
																			1	0	0	0	0	0		5	0	0	0	0	0
																			3	0	0	0	0	0		7	0	0	0	0	0
																			5	0	0	0	0	0		10	0	0	0	0	0
																			7	0	0	0	0	0		15	0	0	0	0	0
																			10	0	0	0	0	0		20	0	0	0	0	0
																			15	0	0	0	0	0		30	0	0	0	0	0
																			20	0.8	0.75	0.9	0.816667	0.0763763		60	0	0	0	0	0
																			30	1.1	1	1.6	1.23333	0.321455		90	0	0	0	0	0
																			60	2.4	1.9	2.3	2.2	0.264575		120	0	0	0	0	0
																			90	3.6	2.5	2.9	3	0.556776		150	0.5	0.66	0	0.386667	0.344287
																			120	4.2	3.3	3.4	3.63333	0.493288		210	0.9	1.1	0.46	0.82	0.327414
																			210	4.8	4.5	4.1	4.46667	0.351188		240	1.1	1.4	0.8	1.1	0.3
																			240	5.2	5	4.9	5.03333	0.152753
																										10 mM ATP
																			0.5 mM ATP							Time (min)	Exp. 1	Exp. 2	Exp. 3	Average	STDEV
																			Time (min)	Exp. 1	Exp. 2	Exp. 3	Average	STDEV		1	0	0	0	0	0
																			1	0	0	0	0	0		3	0	0	0	0	0
																			3	0	0	0	0	0		5	0	0	0	0	0
																			5	0	0	0	0	0		7	0	0	0	0	0
																			7	0	0	0	0	0		10	0	0	0	0	0
																			10	0	0	0	0	0		15	0	0	0	0	0
																			15	0	0	0	0	0		20	0	0	0	0	0
																			20	0	0	0	0	0		30	0	0	0	0	0
																			30	0	0	0.6	0.2	0.34641		60	0	0	0	0	0
																			60	0.2	0.5	0.8	0.5	0.3		90	0	0	0	0	0
																			90	1	1.1	1.3	1.13333	0.152753		120	0	0	0	0	0
																			120	1.5	1.6	1.9	1.66667	0.208167		150	0	0	0	0	0
																			210	2.1	1.9	2.4	2.13333	0.251661		210	0	0	0	0	0
																			240	2.5	2.6	2.9	2.66667	0.208167		240	0	0	0	0	0

## Sheet: Fig. 2
												Fig. 2B																	Fig. 2F
												-ATP					+ATP					Hna Dimer Mutant							-ATP
											[Cold Hna] (nM)	Exp. 1	Exp. 2	Exp. 3	Average	STDEV	Exp. 1	Exp. 2	Exp. 3	Average	STDEV	Exp. 1	Exp. 2	Exp. 3	Average	STDEV		Time (min)	Exp. 1	Exp. 2	Exp. 3	Average	STDEV
											0	0	0	0	0	0	0	0	0	0	0	0	0	0	0	0		0	0	0	0	0	0
											4.88	2.3	2.8	0.7	1.93333	1.09697	0.5	0.7	0.3	0.5	0.2	8.2	0.3	6.8	5.1	4.21545		1	0.8	0.9	1	0.9	0.1
											9.76	5.2	0.2	3.1	2.83333	2.51064	3.3	9.5	1.5	4.76667	4.19682	9.9	1.5	10	7.13333	4.87887		3	1.2	1.4	1.3	1.3	0.1
											19	8	3.3	1.5	4.26667	3.35609	2.1	8.9	1.3	4.1	4.17612	13.8	9.2	1.1	8.03333	6.42988		5	2	2.1	1.9	2	0.1
											39	3.6	4.7	5	4.43333	0.737111	6.9	12.9	4.2	8	4.45309	3.1	0.4	7.1	3.53333	3.37095		7	2.3	2.4	2.7	2.46667	0.208167
											78	5.1	2.2	1.4	2.9	1.94679	19.3	28.5	13.6	20.4667	7.5182	11.6	8	14.3	11.3	3.1607		10	3.2	3.4	3.5	3.36667	0.152753
											156	12.5	4.9	1.8	6.4	5.50545	32.1	45.7	26.4	34.7333	9.91581	13.7	7	4	8.23333	4.96622		15	4.3	5.1	4.7	4.7	0.4
											313	9.7	3.2	2.7	5.2	3.90512	49.3	58.3	45	50.8667	6.787	9.1	5.5	1.7	5.43333	3.70045		20	5.3	5.3	5.5	5.36667	0.11547
											625	22	11	10.6	14.5333	6.46942	57	65.7	63.4	62.0333	4.50814	11.8	10.4	8.4	10.2	1.7088		30	6	6.3	6.3	6.2	0.173205
											1250	18.4	13.6	17	16.3333	2.46847	66.1	72.9	72.6	70.5333	3.84231	13.6	8.6	1.3	7.83333	6.18574		60	8.3	8.2	7.4	7.96667	0.493288
											2500	32.3	32	23.6	29.3	4.93862	79.8	86.4	84.8	83.6667	3.44287	15.4	4.3	5.5	8.4	6.0918		90	8.9	9.1	8.8	8.93333	0.152753
											5000	48.8	42	50.9	47.2333	4.65224	89.6	96.8	92.2	92.8667	3.646	3.9	11	14	9.63333	5.18684		120	8.9	9.6	9.1	9.2	0.360555
											10000	57.3	51.2	54.9	54.4667	3.073	97.7	103.9	93.3	98.3	5.32541	10.4	14.7	16.7	13.9333	3.21921		150	8.9	9.6	9.4	9.3	0.360555
											20000	68.6	75.2	71.3	71.7	3.31813	96.5	106.7	95.5	99.5667	6.19785	21.9	15.9	14.7	17.5	3.85746		180	9.2	9.2	9.6	9.33333	0.23094
																												240	9.3	9.5	9.9	9.56667	0.305505
																													+ATP
																												Time (min)	Exp. 1	Exp. 2	Exp. 3	Average	STDEV
																												0	0	0	0	0	0
																												3	0	0.9	0.9	0.6	0.519615
																												5	0.9	1.7	1.5	1.36667	0.416333
																												10	1.5	2.3	2	1.93333	0.404145
																												15	1.8	3.3	2.6	2.56667	0.750555
																												20	2.8	4.1	3.7	3.53333	0.665833
																												30	3.7	6.7	6.2	5.53333	1.60728
																												60	6.3	7.2	7.5	7	0.6245
																												90	7.1	7.8	7.5	7.46667	0.351188
																												120	8.1	8.4	7.5	8	0.458258
																												180	8.9	9	9	8.96667	0.057735
																												240	8.9	9.1	8.6	8.86667	0.251661

## Sheet: Fig. 3
	Fig. 3A							Fig. 3B							Fig. 3C							Fig. 3F									Fig. 3G						Fig. 3I
	UvrD + dsDNA							Nuclease Activity							ATPase Activity																PDE Hna
	Time (min)	Exp. 1	Exp. 2	Exp. 3	Average	STDEV		[Free Mg2+] (mM)	Exp. 1	Exp. 2	Exp. 3	Average	STDEV		[Free Mg2+] (mM)	Exp. 1	Exp. 2	Exp. 3	Average	STDEV		Hna variant	Exp. 1	Exp. 2	Exp. 3	Average	STDEV	p-value		Time (min)	Exp. 1	Exp. 2	Exp. 3	Average	STDEV		Hna variant	Exp. 1	Exp. 2	Exp. 3
	0	12277	19966	11688	14643.7	4618.67		0	0	0	0	0	0		0	0	0	0	0	0		Wild-type	11.9	13.4	13.3	12.8667	0.83865	-		0	0	0	0	0	0		Wild-type	1000	1000	1000
	15	31073	32029	32394	31832	682.178		0.1	0	0	0	0	0		0.1	0	0	0	0	0		PDE Hna	30.4	25.6	27.3	27.7667	2.43379	0.0046		1	0	0	0	0	0		dHna	1	1	1
	30	46405	48541	47491	47479	1068.05		0.5	0.4	0.6	0.3	0.433333	0.152753		0.5	6.5	5.5	7.9	6.63333	1.20554		RQ Hna	0.5	1.2	0	0.566667	0.602771	<0.0001		3	0	0	0	0	0		PDE Hna	10	1	10
	45	56332	58192	58237	57587	1087.09		1	0.9	0.6	0.8	0.766667	0.152753		1	9.8	10.4	10.2	10.1333	0.305505		dHna	16.9	14.3	15.2	15.4667	1.32035	0.055		5	0	0	0	0	0		RQ Hna	10000	100000	100000
	60	62191	67740	67008	65646.3	3014.71		2	1.1	0.9	1.1	1.03333	0.11547		2	11.6	10.5	12.7	11.6	1.1		Dimer Mutant	12.8	14.7	10.6	12.7	2.05183	0.9056		7	0	0	0	0	0		Dimer Mutant	1000000	100000	1000000
	75	64585	71642	70008	68745	3694.14		5	1.3	1.7	2	1.66667	0.351188		5	10.8	12.9	13	12.2333	1.24231										10	0	0	0	0	0
	90	63118	71292	69939	68116.3	4381.23		10	2.6	2.3	2.4	2.43333	0.152753		10	11.9	13.4	13.3	12.8667	0.83865										15	0	0	0	0	0
								15	2.9	2.1	2.6	2.53333	0.404145		15	12.1	14.5	13.3	13.3	1.2										20	0	0	0	0	0
	Hna + dsDNA																													30	0	0	0	0	0
	Time (min)	Exp. 1	Exp. 2	Exp. 3	Average	STDEV																								60	0	0	0	0	0
	0	9672	9744	10023	9813	185.394																								90	0.6	0.5	0.3	0.466667	0.152753
	15	9521	9394	9745	9553.33	177.72																								120	1.1	1.5	1.4	1.33333	0.208167
	30	9434	9372	9575	9460.33	104.03																								150	2.2	1.9	1.7	1.93333	0.251661
	45	9453	9571	9765	9596.33	157.535																								180	2.5	2.8	2.8	2.7	0.173205
	60	9312	9490	9641	9481	164.685																								240	2.5	2.9	2.1	2.5	0.4
	75	9379	9425	9855	9553	262.549
	90	9278	9517	9692	9495.67	207.823																									RQ Hna
																														Time (min)	Exp. 1	Exp. 2	Exp. 3	Average	STDEV
	Hna + 3' overhang																													0	0	0	0	0	0
	Time (min)	Exp. 1	Exp. 2	Exp. 3	Average	STDEV																								1	0	0	0	0	0
	0	13243	12819	12819	12960.3	244.797																								3	1.1	1	0.8	0.966667	0.152753
	15	15404	14486	14486	14792	530.008																								5	1.5	1.5	1.3	1.43333	0.11547
	30	15637	14956	14956	15183	393.176																								7	1.9	1.8	1.7	1.8	0.1
	45	15914	15184	15184	15427.3	421.466																								10	2.2	2.4	2	2.2	0.2
	60	16126	15236	15236	15532.7	513.842																								15	2.6	3.5	2.4	2.83333	0.585947
	75	16358	15788	15788	15978	329.09																								20	3.3	4.2	3.3	3.6	0.519615
	90	16645	15732	15732	16036.3	527.121																								30	4.4	5	5.3	4.9	0.458258
																														60	6.2	6.8	6.5	6.5	0.3
	Hna + 5' overhang																													90	8.8	7.5	7.1	7.8	0.888819
	Time (min)	Exp. 1	Exp. 2	Exp. 3	Average	STDEV																								120	9.3	9.4	8.8	9.16667	0.321455
	0	10983	11055	10367	10801.7	378.15																								150	9.3	9.2	9.3	9.26667	0.057735
	15	14409	13802	13354	13855	529.493																								180	9.4	9.2	9.4	9.33333	0.11547
	30	17182	16547	15661	16463.3	763.944																								240	9.6	9.5	9.2	9.43333	0.208167
	45	19197	18397	17706	18433.3	746.164
	60	17174	18420	17301	17631.7	685.663
	75	20129	19980	17578	19229	1431.75
	90	22018	18332	19923	20091	1848.73

## Sheet: Fig. 4
										Fig. 4C							Fig. 4F							Fig. 4G							Fig. 4H			Fig. 4I
										Hna + SSB Binding							Hna + SSB							Hna (no SSB)										ssDNA Binding Affinity (uM)
										[Cold Hna] (nM)	Exp. 1	Exp. 2	Exp. 3	Average	STDEV		[Cold Hna] (nM)	Exp. 1	Exp. 2	Exp. 3	Average	STDEV		Time (min)	Exp. 1	Exp. 2	Exp. 3	Average	STDEV		SSB variant	Avg. kobs (min-1)		Protein	Exp. 1	Exp. 2	Exp. 3	Average	STDEV
										0	19.8	17.2	16.6	17.8667	1.70098		0	100.8	106.1	112.2	106.367	5.70468		1	0	0	0	0	0		No SSB	0.008		Hna	0.5079	0.4307	0.6005	0.513033	0.0850163
										0.244	19.7	19	18.8	19.1667	0.472582		4.88	102.7	112.6	119	111.433	8.21239		3	0	0	0	0	0		WT SSB	0.1193		WT SSB	0.2611	0.3482	0.209	0.272767	0.0703295
										0.488	22.7	25.6	17.5	21.9333	4.10406		9.76	108.5	110.2	113.9	110.867	2.76104		5	0	0	0	0	0		E38K SSB	0.03227		E38K SSB	0.07275	0.06127	0.08637	0.0734633	0.0125652
										0.977	21.4	20.6	27.7	23.2333	3.88887		19	107.1	113	112.9	111	3.37787		7	0	0	0	0	0		E49A SSB	0.01842		E49A SSB	0.04881	0.04072	0.05853	0.0493533	0.00891742
										1.95	33.3	37.9	32.6	34.6	2.87924		39	103.2	112.7	108	107.967	4.75009		10	0	0	0	0	0		E201K SSB	0.03868		E201K SSB	0.061	0.038	0.0478	0.0489333	0.0115418
										3.906	57.6	63.9	60.3	60.6	3.1607		78	90.4	96.2	103.4	96.6667	6.51255		15	0	0	0.2	0.0666667	0.11547
										7.813	72.6	84.6	75.5	77.5667	6.26126		156	88.5	89	94.5	90.6667	3.32916		20	0	0.6	0.5	0.366667	0.321455
										15.625	98.6	101.1	90.1	96.6	5.76628		313	79	83.9	73.5	78.8	5.20288		30	0	0.6	0.7	0.433333	0.378594
										31.25	108.1	106.2	111.1	108.467	2.47049		625	53	67.4	58.9	59.7667	7.23901
										62.5	110	113.4	120	114.467	5.08462		1250	38	46.7	43.7	42.8	4.41928		Hna (+ WT SSB)
										125	122.8	129.9	124.6	125.767	3.69098		2500	39.9	38.6	28.7	35.7333	6.12563		Time (min)	Exp. 1	Exp. 2	Exp. 3	Average	STDEV
										250	126.7	130.2	129.5	128.8	1.85203		5000	28.5	31.3	29	29.6	1.49332		1	0	0	0	0	0
										500	128.1	127.4	130.5	128.667	1.62583		10000	26.5	23.6	21.9	24	2.32594		3	1.4	2	2.9	2.1	0.754983
										1000	122.3	129.8	135.6	129.233	6.66808		20000	25.7	20.5	22.6	22.9333	2.61598		5	3.1	2.9	4	3.33333	0.585947
																								7	4.4	4.1	3.9	4.13333	0.251661
										WT SSB Competition							Hna + E38K SSB							10	5.6	5.2	5.5	5.43333	0.208167
										[Cold WT SSB] (nM)	Exp. 1	Exp. 2	Exp. 3	Average	STDEV		[Cold Hna] (nM)	Exp. 1	Exp. 2	Exp. 3	Average	STDEV		15	6.2	6.7	6	6.3	0.360555
										50	121.5	119.8	110.8	117.367	5.75007		0	110.9	112.4	99.7	107.667	6.93998		20	7.4	7.1	6.9	7.13333	0.251661
										500	110.1	111.6	90.4	104.033	11.8306		4.88	102.5	107.5	97.5	102.5	5		30	8	7.9	8.1	8	0.1
										1000	65.4	72.3	77.4	71.7	6.02246		9.76	103.6	106.8	111.3	107.233	3.86825
										2000	55.1	43.8	49.9	49.6	5.65597		19	98.6	101.3	104.4	101.433	2.9023		Hna (+ E38K SSB)
																	39	107	109.2	97.7	104.633	6.10437		Time (min)	Exp. 1	Exp. 2	Exp. 3	Average	STDEV
										E201K SSB Competition							78	105.4	100.3	99.9	101.867	3.06649		1	0	0	0	0	0
										[Cold E201K SSB] (nM)	Exp. 1	Exp. 2	Exp. 3	Average	STDEV		156	104.8	104.2	102.1	103.7	1.41774		3	0	0	0	0	0
										50	126.8	125.6	117.1	123.167	5.28804		313	100.3	110.4	109.4	106.7	5.56507		5	0	0	0.2	0.0666667	0.11547
										500	134	129.2	120.6	127.933	6.78921		625	110	105.4	103.2	106.2	3.46987		7	0	0	0.6	0.2	0.34641
										1000	119.6	120.8	123.7	121.367	2.10792		1250	103.5	103	106.2	104.233	1.72143		10	0.8	1.2	1	1	0.2
										2000	117.5	125.8	122.8	122.033	4.20278		2500	105.7	97.3	103.7	102.233	4.38786		15	1.1	1.5	1.3	1.3	0.2
																	5000	101.1	110.5	95.4	102.333	7.62518		20	1.8	1.9	1.5	1.73333	0.208167
																	10000	99.6	102.7	99	100.433	1.98578		30	2	2.3	2.1	2.13333	0.152753
																	20000	99.7	101.1	98.6	99.8	1.253
																								Hna (+ E49A SSB)
																	Hna + E49A SSB							Time (min)	Exp. 1	Exp. 2	Exp. 3	Average	STDEV
																	[Cold Hna] (nM)	Exp. 1	Exp. 2	Exp. 3	Average	STDEV		1	0	0	0	0	0
																	0	112.4	109.9	110.7	111	1.27671		3	0	0	0	0	0
																	4.88	113.4	108.7	105.6	109.233	3.92726		5	0	0.4	0.6	0.333333	0.305505
																	9.76	106.3	111.1	105.4	107.6	3.06431		7	0	0.9	1	0.633333	0.550757
																	19	109.3	107.3	100.2	105.6	4.78226		10	1.2	1.1	1.5	1.26667	0.208167
																	39	110.2	102.3	104.9	105.8	4.02616		15	1.6	1.3	1.7	1.53333	0.208167
																	78	103.2	107.7	104.9	105.267	2.2723		20	2.3	1.5	2.7	2.16667	0.61101
																	156	104.3	102.2	100	102.167	2.15019		30	2.7	3	3.5	3.06667	0.404145
																	313	99.3	97.6	101.3	99.4	1.85203
																	625	95.4	99.4	99.3	98.0333	2.28108		Hna (+ E201K SSB)
																	1250	93.2	90.1	92.2	91.8333	1.58219		Time (min)	Exp. 1	Exp. 2	Exp. 3	Average	STDEV
																	2500	87.3	82.1	90.7	86.7	4.33128		1	0	0	0	0	0
																	5000	70.3	70.9	85.6	75.6	8.66545		3	0	0	0	0	0
																	10000	67.5	70.6	71.2	69.7667	1.98578		5	0.9	0	0	0.3	0.519615
																	20000	64.3	61.1	69.9	65.1	4.45421		7	0	0	0	0	0
																								10	2.3	0.7	1.1	1.36667	0.832666
																	Hna + E201K SSB							15	2.6	1.2	1.3	1.7	0.781025
																	[Cold Hna] (nM)	Exp. 1	Exp. 2	Exp. 3	Average	STDEV		20	3.1	2.7	1.7	2.5	0.72111
																	0	109.7	111.2	105.7	108.867	2.84312		30	4.2	1.8	2	2.66667	1.33167
																	4.88	107.8	118.9	112.5	113.067	5.57165
																	9.76	111.7	110.8	108.4	110.3	1.70587
																	19	107.6	110.7	112.3	110.2	2.38956
																	39	109.5	111.7	104.3	108.5	3.8
																	78	106.6	109.2	110.7	108.833	2.07445
																	156	109.5	105.4	102.6	105.833	3.47035
																	313	107	109.3	110.3	108.867	1.69214
																	625	107.4	103.3	102.8	104.5	2.52389
																	1250	99.7	108.9	103	103.867	4.66083
																	2500	101	107.5	110.6	106.367	4.89932
																	5000	99.5	104.4	102.7	102.2	2.48797
																	10000	100.5	100.8	110.7	104	5.80431
																	20000	106.4	109.4	102.4	106.067	3.51188

## Sheet: Supplementary Fig. 1
										Supp. Fig. 1B
										Substrate	Exp. 1	Exp. 2	Exp. 3	Average
										ssDNA	4.7	4.8	4.8	4.76667
										dsDNA	0	0	0	0
										Forked DNA	1	1.2	1.2	1.13333
										ssDNA (dHna)	0	0	0	0
										3'-PS ssDNA	0	0	0	0
										5'-PS ssDNA	0	0	0	0
										3' 3-nt overhang	2	1.8	1.7	1.83333
										3' 9-nt overhang	2.5	2.6	2.5	2.53333
										3' 25-nt overhang	1.9	2.3	2	2.06667
										5' 9-nt overhang	0	0	0	0

## Sheet: Supplementary Fig. 3
	Supp. Fig. 3A						Supp. Fig. 3B							Supp. Fig. 3C
														-ATP
	Condition	Exp. 1	Exp. 2	Exp. 3	Average		ATP Analog	Exp. 1	Exp. 2	Exp. 3	Average		Time (min)	Exp. 1	Exp. 2	Exp. 3	Average	STDEV
	WT Hna (-ssDNA)	3.9	4.5	3.1	3.83333		ATP	11.9	13.4	13.3	12.8667		0	0	0	0	0	0
	WT Hna (+ssDNA)	11.9	13.4	13.3	12.8667		ADP	4.4	3.9	4.6	4.3		1	0	0	0	0	0
	R36A/Q39A Hna (-ssDNA)	0.2	0.3	0.5	0.333333		ADP•BeF2	1.3	2	1.6	1.63333		3	0.5	0.7	0.5	0.566667	0.11547
	R36A/Q39A Hna (+ssDNA)	0.7	0.3	0.3	0.433333		AMP-PNP	0.8	0.8	1.1	0.9		5	0.6	1	0.6	0.733333	0.23094
							CTP	5.9	4.3	5.5	5.23333		7	0.7	1	0.8	0.833333	0.152753
							GTP	2.6	3	2	2.53333		10	0.9	1.3	1	1.06667	0.208167
													15	1.3	1.7	1.6	1.53333	0.208167
													20	1.6	1.8	1.8	1.73333	0.11547
													30	1.5	2.5	2.1	2.03333	0.503322
													60	3.2	3.5	2.8	3.16667	0.351188
													90	4.2	4.7	3.7	4.2	0.5
													120	4.6	5.1	4.5	4.73333	0.321455
													150	5	5.8	5	5.26667	0.46188
													180	6.2	7.2	5.8	6.4	0.72111
													240	6.5	7.3	6.4	6.73333	0.493288
														+ATP
													Time (min)	Exp. 1	Exp. 2	Exp. 3	Average	STDEV
													0	0	0	0	0	0
													3	0	0	0	0	0
													5	0	0	0	0	0
													10	0	0	0	0	0
													15	0	0	0.2	0.0666667	0.11547
													20	0	0.6	0.5	0.366667	0.321455
													30	0	0.6	0.7	0.433333	0.378594
													60	0.9	0.9	0.8	0.866667	0.057735
													90	1.3	1.3	1.1	1.23333	0.11547
													120	1.6	1.8	1.8	1.73333	0.11547
													180	2.6	2.2	2.9	2.56667	0.351188
													240	3.2	2.9	3.4	3.16667	0.251661
														+ADP•BeF2
													Time (min)	Exp. 1	Exp. 2	Exp. 3	Average	STDEV
													0	0	0	0	0	0
													3	0	0	0	0	0
													5	0	0	0	0	0
													10	0	0	0	0	0
													15	0	0	0	0	0
													20	0	0	0	0	0
													30	0	0	0	0	0
													60	0.4	0.6	0.9	0.633333	0.251661
													90	0.9	1.3	1.1	1.1	0.2
													120	1.3	1.6	1.4	1.43333	0.152753
													180	1.9	2.3	1.6	1.93333	0.351188
													240	2.1	2.4	2.7	2.4	0.3

## Sheet: Supplementary Fig. 4
										Supp. Fig. 4D						Supp. Fig. 4E
																Hna (-ATP)
										SSB Added	Exp. 1	Exp. 2	Exp. 3	Average		[Hna] (uM)	Exp. 1	Exp. 2	Exp. 3	Average	STDEV
										No SSB	11.9	13.4	13.3	12.8667		0	0	0	0	0	0
										WT SSB	10.2	9.8	13.5	11.1667		20	36.4	33.4	38.9	36.2333	2.75379
										E38K SSB	9.7	11.6	15.4	12.2333		10	35.3	33.7	35.9	34.9667	1.13725
										E49A SSB	13.6	8.7	12.2	11.5		5	13.1	15	17.6	15.2333	2.25906
										E201K SSB	10.1	11.7	12.8	11.5333		2.5	6.2	12.1	10.3	9.53333	3.02379
																1.25	1.1	2.3	2.2	1.86667	0.665833
																0.63	-0.4	0	0.8	0.133333	0.61101
																0.31	2	1.2	0.7	1.3	0.655744
																0.16	1.4	1	1.5	1.3	0.264575
																0.08	-0.3	0.1	0.7	0.166667	0.503322
																0.04	0.3	0.2	1.2	0.566667	0.550757
																0.02	1	0.5	0.4	0.633333	0.321455
																0.01	1.2	0.9	0.3	0.8	0.458258
																Hna (+ATP)
																[Hna] (uM)	Exp. 1	Exp. 2	Exp. 3	Average	STDEV
																0	0	0	0	0	0
																20	155.7	154.2	161.3	157.067	3.7421
																10	148.9	154.3	162.3	155.167	6.74191
																5	153.2	156.7	140	149.967	8.807
																2.5	152	155.9	153.6	153.833	1.96044
																1.25	151.7	148	143.7	147.8	4.00375
																0.63	134.1	132.9	134	133.667	0.665833
																0.31	44.8	55.6	58	52.8	7.03136
																0.16	10.2	15.1	12.3	12.5333	2.45832
																0.08	8	14.1	9.5	10.5333	3.17857
																0.04	2	5.6	1.3	2.96667	2.30723
																0.02	1.1	0	0.3	0.466667	0.568624
																0.01	0	0	0.7	0.233333	0.404145
																E38K SSB
																[SSB] (μM)	Exp. 1	Exp. 2	Exp. 3	Average	STDEV
																0.00015	19.9	22.5	15.2	19.2	3.7
																0.0003	22.2	23.6	36.9	27.5667	8.11316
																0.0006	22.4	20.1	19.2	20.5667	1.65025
																0.0012	21.1	23.7	32.8	25.8667	6.14356
																0.0024	12.4	24.1	40.8	25.7667	14.2732
																0.004	25.1	20	32.9	26	6.49692
																0.009	32.2	41.8	46	40	7.0739
																0.019	21.8	56.8	39.1	39.2333	17.5004
																0.039	64.7	43.4	69.5	59.2	13.8921
																0.078	112.8	111.9	116	113.567	2.15484
																0.156	144.5	158.7	134	145.733	12.3961
																0.3125	166.4	170.4	189.5	175.433	12.3452
																0.625	170.5	178	191.6	180.033	10.6959
																1.25	162	172.4	190.8	175.067	14.584
																2.5	165	171.7	196.9	177.867	16.8203
																E49A SSB
																[SSB] (μM)	Exp. 1	Exp. 2	Exp. 3	Average	STDEV
																0.00015	18.7	12.7	13.5	14.9667	3.25781
																0.0003	3.5	10.3	12.1	8.63333	4.53578
																0.0006	9.9	7.2	18.8	11.9667	6.06987
																0.0012	15	20.1	15.1	16.7333	2.91605
																0.0024	18	18.3	19	18.4333	0.51316
																0.004	27.5	14.8	18.6	20.3	6.51844
																0.009	21.3	41.9	25.8	29.6667	10.8307
																0.019	56.6	33.8	60.4	50.2667	14.3866
																0.039	83.5	79.5	72.4	78.4667	5.62168
																0.078	132.6	127.2	123.3	127.7	4.67012
																0.156	171.6	168.7	107.9	149.4	35.9693
																0.3125	187.3	170	144.6	167.3	21.4777
																0.625	185.6	179.8	161.2	175.533	12.7473
																1.25	180.5	176.4	167.8	174.9	6.48151
																2.5	181	175.5	177.3	177.933	2.80416
																E201K SSB
																[SSB] (μM)	Exp. 1	Exp. 2	Exp. 3	Average	STDEV
																0.0006	35.6	22.4	18.7	25.5667	8.88388
																0.0013	41.1	27.7	22.5	30.4333	9.59653
																0.0027	38.7	26.5	21	28.7333	9.05888
																0.0054	44.3	32.9	46.8	41.3333	7.40968
																0.0107	53.3	39.1	56.3	49.5667	9.18767
																0.0214	57.7	43.7	85.9	62.4333	21.4945
																0.0428	147.8	124.5	122.7	131.667	14.0008
																0.0855	178.8	131.3	155.8	155.3	23.7539
																0.171	214.5	164	176.8	185.1	26.2532
																0.343	221.9	199.2	193.2	204.767	15.1381
																0.687	223.1	184.7	197.8	201.867	19.5203
																1.375	238.4	206.4	201.3	215.367	20.1098
																2.75	239	223.4	203.2	221.867	17.9492
																5.5	236.7	224.5	200.9	220.7	18.2
																11	229	225.8	202	218.933	14.7517
